# Supplementary material for: A Machine Learning-Derived Taurine Metabolism Signature Predicts Prognosis and Immune Landscape in Lung Adenocarcinoma via Integrative Single-Cell Analysis
Source: Mediators Inflamm. 2025 Nov 25;2025:6610564. doi: 10.1155/mi/6610564 (PMC12672081; doi:10.1155/mi/6610564)
Supplement: Supporting Information 1 — Table S1. Datasets analyzed in this research. [file 6610564.f1.xlsx]

## Sheet: Sheet1
Supplementary Table 1. Data sets resources included in this study.
Data	Database	Accession number	Sample Size
Transcriptome datasets
Train_Cohort	The Cancer Genome Atlas ((http://cancergenome.nih.gov/))	TCGA-LUAD	503
Train_Cohort1	Gene Expression Omnibus (https://www.ncbi.nlm.nih.gov/geo/)	GSE13213	119
Train_Cohort2	Gene Expression Omnibus (https://www.ncbi.nlm.nih.gov/geo/)	GSE26939	115
Train_Cohort3	Gene Expression Omnibus (https://www.ncbi.nlm.nih.gov/geo/)	GSE30219	86
Train_Cohort4	Gene Expression Omnibus (https://www.ncbi.nlm.nih.gov/geo/)	GSE31210	226
Train_Cohort5	Gene Expression Omnibus (https://www.ncbi.nlm.nih.gov/geo/)	GSE42127	134
Train_Cohort6	Gene Expression Omnibus (https://www.ncbi.nlm.nih.gov/geo/)	GSE50081	127
