# Supplementary material for: A Machine Learning-Derived Taurine Metabolism Signature Predicts Prognosis and Immune Landscape in Lung Adenocarcinoma via Integrative Single-Cell Analysis
Source: Mediators Inflamm. 2025 Nov 25;2025:6610564. doi: 10.1155/mi/6610564 (PMC12672081; doi:10.1155/mi/6610564)
Supplement: Supporting Information 3 — Table S3. siRNA sequences and primers used for KIF2C. [file 6610564.f3.xlsx]

## Sheet: Sheet1
Gene	Forward (5’-3’)	Reverse (5’-3’)
si-RNA
KIF2C	CCTGCAGTTTGGCTACAACA	GTGGACCCATGTCTGGTTG
RT-PCR
KIF2C	AGGGACTCCTTCATTGGGGA	CAGCTCCTTGACCCTGTCTG
